# Supplementary material for: Pexophagy suppresses ROS-induced damage in leaf cells under high-intensity light
Source: Nat Commun. 2022 Dec 5;13:7493. doi: 10.1038/s41467-022-35138-z (PMC9722907; doi:10.1038/s41467-022-35138-z)
Supplement: Supplementary file 27 — Source Data [file 41467_2022_35138_MOESM27_ESM.zip]

Archive with 3 entries (2 files):
- Source data -22-11-11 KY & MN.xlsx
- __MACOSX/
- __MACOSX/._Source data -22-11-11 KY & MN.xlsx
